# Supplementary material for: Contrast‐enhanced ultrasound repeatability for the measurement of skeletal muscle microvascular blood flow
Source: Exp Physiol. 2023 Feb 4;108(4):549–53. doi: 10.1113/EP091034 (PMC10103852; doi:10.1113/EP091034)
Supplement: Supplementary file 1 — Statistical Summary Document [file EPH-108-549-s001.xlsx]

## Sheet: Statistical Summary Table
Statistical Summary Document
Manuscript Title:	Contrast-enhanced ultrasound repeatability for the measurement of skeletal muscle microvascular blood flow
Authors:	Eleanor J Jones, Philip J Atherton, Mathew Piasecki, Bethan E Phillips
Animal model used, if applicable:	Humans
Underlying hypothesis:	Contrast-enhanced ultrasound (CEUS) microvascular blood flow measures, across sessions separated by 14 days, are repeatable.
Definitions of ‘n’:	n refers to the number of human participants studied
Statistical summary table:
Experimental question number	Finding/ conclusion	Experimental location/variable	Mean value	Standard Deviation	n	Exact P value	Figure/table in which data are presented	Units	Data comparisons	Statistical test	Any other experimental factors	Comments
Multiple tests of the same question are shown in different rows		e.g. cortex vs cerebellum or genotype	(or other summary statistic)	(SD)	(value)	If P is considered significant against a stated confidence limit, authors may indicate this in bold.The exact value must be stated unless P is less than 0.0001, in which case < is permitted.			e.g. WT vs KO		e.g. subjects’ age or sex	e.g. observation
1	Positive correlation between sessions	A value in session 1 versus session 2	r=0.75	n/a	10	p<0.0001	Figure 2A	au	A value in session 1 versus session 2	Linear regression
2	Positive correlation between sessions	Beta value in session 1 versus session 2	r=0.83	n/a	10	p<0.0001	Figure 2B	au	Beta value in session 1 versus session 2	Linear regression
3	Agreement in A values at all timepoints between sessions	A value in session 1 versus session 2	Bias = -0.013	1.24	10		Figure 2C	au	A value in session 1 versus session 2	Bland-Altman
4	Agreement in beta values at all timepoints between sessions	Beta value in session 1 versus session 2	Bias=-0.014	0.31	10		Figure 2D	au	Beta value in session 1 versus session 2	Bland-Altman
5	Agreement in A values at baseline between sessions	Baseline A value in session 1 versus session 2	Bias=0.201	0.77	10		Figure 3A	au	Baseline A value in session 1 versus session 2	Bland-Altman
6	Agreement in A values during contraction between sessions	A value during contraction in session 1 versus session 2	Bias=0.527	1.29	10		Figure 3A	au	A value during contraction in session 1 versus session 2	Bland-Altman
7	Agreement in A values during recovery between sessions	A value during recovery from contraction in session 1 versus session 2	Bias=-0.203	1.29	10		Figure 3A	au	A value during recovery from contraction in session 1 versus session 2	Bland-Altman
8	Agreement in beta values at baseline between sessions	Baseline beta value in session 1 versus session 2	Bias=-0.0328	0.0853	10		Figure 3B	au	Baseline beta value in session 1 versus session 2	Bland-Altman
9	Agreement in beta values during contraction between sessions	Beta value during contraction in session 1 versus session 2	Bias=-0.0446	0.206	10		Figure 3B	au	Beta value during contraction in session 1 versus session 2	Bland-Altman
10	Agreement in beta values during recovery between sessions	Beta value during recovery from contraction in session 1 versus session 2	Bias=0.0382	0.233	10		Figure 3B	au	Beta value during recovery from contraction in session 1 versus session 2	Bland-Altman
